# Supplementary material for: Structural Optimization of BIPPO Analogs as Potent Antimalarials
Source: Molecules. 2023 Jun 23;28(13):4939. doi: 10.3390/molecules28134939 (PMC10343887; doi:10.3390/molecules28134939)
Supplement: Supplementary file 1 [file molecules-28-04939-s001.zip]

Archive with 1 entries (1 files):
- molecules-2447714-supplementary.pdf
